# Supplementary material for: Genomics-Driven Discovery of Plantariitin A, a New Lipopeptide in Burkholderia plantarii DSM9509
Source: Molecules. 2025 Feb 14;30(4):868. doi: 10.3390/molecules30040868 (PMC11858073; doi:10.3390/molecules30040868)
Supplement: Supplementary file 1 [file molecules-30-00868-s001.zip]

Archive with 1 entries (1 files):
- molecules-3454800-supplementary.pdf
